# Supplementary material for: Patient-Reported Outcomes of Depression and Fibromyalgia Symptoms Do Not Predict Non-Inflammatory versus Inflammatory Diagnoses at Initial Rheumatology Consultation
Source: Healthcare (Basel). 2024 Sep 29;12(19):1948. doi: 10.3390/healthcare12191948 (PMC11475572; doi:10.3390/healthcare12191948)
Supplement: Supplementary file 1 [file healthcare-12-01948-s001.zip]

Archive with 1 entries (1 files):
- healthcare-3194249-supplementary.pdf
